# Supplementary material for: Comparative Responses of Orange-Foot and Common-Foot Haliotis gigantea to Carotenoid-Enriched Diets: Survival, Heat Tolerance, and Bacterial Resistance
Source: Animals (Basel). 2024 Jan 5;14(2):180. doi: 10.3390/ani14020180 (PMC10812777; doi:10.3390/ani14020180)
Supplement: Supplementary file 1 [file animals-14-00180-s001.zip]

Archive with 1 entries (1 files):
- animals-2783011-SI.pdf
